# Supplementary material for: Genomically-selected antifungal Bacillaceae strains improve wheat yield and baking quality
Source: Appl Microbiol Biotechnol. 2025 Jul 10;109(1):164. doi: 10.1007/s00253-025-13544-9 (PMC12241182; doi:10.1007/s00253-025-13544-9)
Supplement: Supplementary file 5 — (XLSX 25.1 KB) [file 253_2025_13544_MOESM5_ESM.xlsx]

## Sheet: Table S1A- B. amyloliquefaciens
Table S1A - List of genomes sequences from the B. amyloliquefaciens group used in this study.
Strain	Genomoespecies	Nucleotide Accession Number	Assembly Accession Number
10075	B. velezensis	NZ_CP025939.1	GCF_002893845.1
131-4	B. velezensis	NZ_CP028441.1	GCF_003047045.1
157	B. velezensis	NZ_CP022341.1	GCF_002216755.1
1B-23	B. velezensis	NZ_CP033967.1	GCF_003854915.1
H	B. amyloliquefaciens	NZ_CP041693.1	GCF_007827165.1
45696	B. velezensis	NZ_CP028439.1	GCF_003047025.1
83	B. velezensis	NZ_CP034203.1	GCF_004101805.1
9912D	B. velezensis	NZ_CP017775.1	GCF_001857985.1
9D-6	B. velezensis	NZ_CP020805.1	GCF_002105595.1
ALB65	B. velezensis	NZ_CP029069.1	GCF_003149715.1
ALB69	B. velezensis	NZ_CP029070.1	GCF_003149695.1
ALB79	B. velezensis	NZ_CP029071.1	GCF_003149795.1
ANSB01E	B. velezensis	NZ_CP036518.1	GCF_004329055.1
ARP23	B. velezensis	CP035899.1	GCF_008245105.1
AS43.3	B. velezensis	NC_019842.1	GCF_000319475.1
ATR2	B. velezensis	NZ_CP018133.1	GCF_002761535.1
At1	B. velezensis	NZ_CP041145.1	GCF_006489275.1
B-4	B. velezensis	NZ_CP031424.1	GCF_003390415.1
B15	B. velezensis	NZ_CP014783.1	GCF_001596755.1
B25	B. velezensis	NZ_LN999829.1	GCF_001536925.1
BCSo1	B. velezensis	NZ_CP034037.1	GCF_003855275.1
BIM B-439D	B. velezensis	NZ_CP032144.1	GCF_003546955.1
BS-37	B. velezensis	NZ_CP023414.1	GCF_003076535.1
Bac57	B. velezensis	NZ_CP033054.1	GCF_003667745.1
CAU B946	B. velezensis	NC_016784.1	GCF_000283695.1
CBMB205	B. velezensis	NZ_CP011937.1	GCF_002117165.1
CC09	B. velezensis	NZ_CP015443.1	GCF_001593395.2
CC178	B. velezensis	NC_022653.1	GCF_000494835.1
CGMCC 11640	B. velezensis	NZ_CP026610.1	GCF_002968415.1
CMT-6	B. velezensis	NZ_CP025341.1	GCF_002845365.1
CN026	B. velezensis	NZ_CP024897.1	GCF_002796465.1
DKU NT 04	B. velezensis	NZ_CP026533.1	GCF_002944585.1
DR-08	B. velezensis	NZ_CP028437.1	GCF_003045165.1
DSM 7	B. amyloliquefaciens	NC_014551.1	GCF_000196735.1
DSYZ	B. velezensis	NZ_CP030150.1	GCF_003285085.1
FS1092	B. velezensis	NZ_CP038028.1	GCF_004421045.1
FZB42	B. velezensis	NC_009725.1	GCF_000015785.1
G341	B. velezensis	NZ_CP011686.1	GCF_001023595.1
GFP-2	B. velezensis	NZ_CP021011.1	GCF_002850475.1
GH1-13	B. velezensis	NZ_CP019040.1	GCF_002005345.1
GQJK49	B. velezensis	NZ_CP021495.1	GCF_002192235.1
GYL4	B. velezensis	NZ_CP020874.1	GCF_003071465.1
HK1	B. amyloliquefaciens	NZ_CP018902.1	GCF_004006115.1
LL3	B. amyloliquefaciens	NC_017190.1	GCF_000204275.1
Hx05	B. velezensis	NZ_CP029473.1	GCF_003150855.1
IT-45	B. velezensis	NC_020272.1	GCF_000242855.2
J7-1	B. velezensis	NZ_CP028440.1	GCF_003047005.1
JJ-D34	B. velezensis	NZ_CP011346.1	GCF_000987825.1
MT45	B. amyloliquefaciens	NZ_CP011252.1	GCF_002209305.1
JS25R	B. velezensis	NZ_CP009679.1	GCF_000769555.1
JT3-1	B. velezensis	NZ_CP032506.1	GCF_003612755.1
JTYP2	B. velezensis	NZ_CP020375.1	GCF_002072695.1
K26	B. velezensis	NZ_CP023075.1	GCF_003432425.1
RD7-7	B. amyloliquefaciens	NZ_CP016913.1	GCF_001705195.1
KD1	B. velezensis	NZ_CP014990.2	GCF_001752685.2
KHG19	B. velezensis	NZ_CP007242.1	GCF_000835145.1
L-1	B. velezensis	NZ_CP023859.1	GCF_002688525.1
L-H15	B. velezensis	NZ_CP010556.1	GCF_000833005.1
L-S60	B. velezensis	NZ_CP011278.1	GCF_000973485.1
LABIM40	B. velezensis	NZ_CP023748.1	GCF_002556565.1
LB002	B. velezensis	NZ_CP037417.1	GCF_004337655.1
LDO2	B. velezensis	NZ_CP029034.1	GCF_003073455.1
LFB112	B. velezensis	NC_023073.1	GCF_000508265.1
LG37	B. velezensis	NZ_CP023341.1	GCF_006974185.1
SRCM101267	B. amyloliquefaciens	NZ_CP021505.1	GCF_002173635.1
LM2303	B. velezensis	NZ_CP018152.1	GCF_001889285.1
LPL-K103	B. velezensis	NZ_CP039380.1	GCF_000815275.2
LS69	B. velezensis	NZ_CP015911.1	GCF_001687745.1
Lzh-a42	B. velezensis	NZ_CP025308.1	GCF_002844125.1
M75	B. velezensis	NZ_CP016395.1	GCF_001723585.1
MBE1283	B. velezensis	NZ_CP013727.1	GCF_001483885.1
MH25	B. velezensis	NZ_CP034176.1	GCF_003860445.1
TA208	B. amyloliquefaciens	NC_017188.1	GCF_000195515.1
NAU-B3	B. velezensis	NC_022530.1	GCF_000493375.1
NJAU-Z9	B. velezensis	NZ_CP022556.1	GCF_002238395.1
NJN-6	B. velezensis	NZ_CP007165.1	GCF_000973585.1
NKG-1	B. velezensis	NZ_CP024203.1	GCF_002741705.1
NRRL B-41580	B. velezensis	NZ_LLZC01000001.1	GCF_001461825.1
NY12-2	B. velezensis	NZ_CP033576.1	GCF_003721475.1
QST713	B. velezensis	NZ_CP025079.1	GCF_003073255.1
XH7	B. amyloliquefaciens	NC_017191.1	GCF_000221645.1
S141	B. velezensis	NZ_AP018402.1	GCF_003573875.1
S3-1	B. velezensis	NZ_CP016371.1	GCF_001685645.1
S499	B. velezensis	NZ_CP014700.1	GCF_001586105.1
SCDB 291	B. velezensis	NZ_CP022654.2	GCF_002243325.2
SCGB 1	B. velezensis	NZ_CP023320.1	GCF_002310315.1
SCGB 574	B. velezensis	NZ_CP023431.1	GCF_002327165.1
YP6	B. amyloliquefaciens	NZ_CP032146.1	GCF_003868675.1
SH-B74	B. velezensis	NZ_CP030097.1	GCF_003312895.1
SQR9	B. velezensis	NZ_CP006890.1	GCF_000685725.1
SRCM100072	B. velezensis	NZ_CP021888.1	GCF_002201935.1
7551	B. siamensis	NZ_NPCI01000001.1	GCF_002271775.1
JJC33M	B. siamensis	NZ_JTJG01000001.1	GCF_000798615.1
SRCM101413	B. velezensis	NZ_CP021890.1	GCF_002201975.1
SRCM103616	B. velezensis	NZ_CP035410.1	GCF_004119855.1
SRCM103691	B. velezensis	NZ_CP035393.1	GCF_004119575.1
SRCM103788	B. velezensis	NZ_CP035399.1	GCF_004119735.1
SYBC H47	B. velezensis	NZ_CP017747.1	GCF_001854345.1
T20E-257	B. velezensis	NZ_CP021976.1	GCF_002205715.1
KCTC 13613	B. siamensis	NZ_AJVF01000001.1	GCF_000262045.1
TB1501	B. velezensis	NZ_CP022531.1	GCF_002237515.1
TJ02	B. velezensis	NZ_CP024797.1	GCF_002764075.1
TrigoCor1448	B. velezensis	NZ_CP007244.1	GCF_000583065.1
UCMB-5033	B. velezensis	NC_022075.1	GCF_000455565.1
UCMB5007	B. velezensis	NZ_CP041143.1	GCF_006489255.1
UCMB5036	B. velezensis	NC_020410.1	GCF_000341875.1
UCMB5044	B. velezensis	NZ_CP041144.1	GCF_006489235.1
UCMB5113	B. velezensis	NC_022081.1	GCF_000455585.1
UFLA258	B. velezensis	NZ_CP039297.1	GCF_004799565.1
UMAF6614	B. velezensis	NZ_CP006960.1	GCF_001593785.1
UMAF6639	B. velezensis	NZ_CP006058.1	GCF_001593765.1
W1	B. velezensis	NZ_CP028375.1	GCF_003265265.1
WRN014	B. velezensis	NZ_CP041361.1	GCF_006965525.1
WS-8	B. velezensis	NZ_CP018200.1	GCF_001922005.1
X030	B. velezensis	NZ_CP040672.1	GCF_007923205.1
SCSIO 05746	B. siamensis	CP025001.1	GCF_002850535.1
sdc15	B. siamensis	NZ_PEKS01000001.1	GCF_002754795.1
Y14	B. velezensis	NZ_CP017953.1	GCF_001874385.1
Y2	B. velezensis	NC_017912.1	GCF_000262385.1
YAU B9601-Y2	B. velezensis	NC_017061.1	GCF_000284395.1
YJ11-1-4	B. velezensis	NZ_CP011347.1	GCF_000988345.1
SRCM100169	B. siamensis	NZ_LYUE01000001.1	GCF_001662915.1
ZF2	B. velezensis	NZ_CP032154.1	GCF_003555525.1
ZJU1	B. velezensis	NZ_CP041691.1	GCF_007362635.1
ZL918	B. velezensis	NZ_CP021338.1	GCF_002157265.1
XY18	B. siamensis	NZ_LAGT01000001.1	GCF_000966575.1
sx01604	B. velezensis	NZ_CP018007.1	GCF_002057535.1
ZAV-W102	B. velezensis	This study*	This study*
ZAV-W70	B. velezensis	This study*	This study*
168	B. subtilis	NC_000964.3	GCF_000009045.1
* Sequencing and assembly data are available in the NCBI BioProject database under the accession PRJNA1234655

## Sheet: Table S1B- P. megaterium
Table S1B - List of genomes sequences from P. megaterium group used in this study.
Strain	Genomospecies	Nucleotide Accession Number	Assembly Accession Number
PHB10	Bacillus. sp	NZ_NOXE01000010.1	GCF_002265635.1
DMTMMB08	P. flexa	NZ_QWLS01000003.1	GCF_003583265.1
KLBMP 4941	P. flexa	NZ_CP016790.1	GCF_002024265.1
1-2-1	P. flexa	NZ_CP040367.1	GCF_005577315.1
T6186-2	P. flexa	NZ_JANV01000001.1	GCF_000612165.1
NBRC 15715	P. flexa	NZ_BCVD01000001.1	GCF_001591565.1
DE0178	P. flexa	NZ_VEEF01000100.1	GCF_007678225.1
DE0176	P. flexa	NZ_VEEH01000100.1	GCF_007678245.1
TG1-E1	Genomospecies #1	NZ_PRKV01000001.1	GCF_003074515.1
WSH-002	Genomospecies #1	NC_017138.1	GCF_000225265.1
NCTC6005	Genomospecies #1	NZ_UFSR01000004.1	GCF_900445445.1
SEM-4	Genomospecies #1	NZ_NGUL01000001.1	GCF_006454485.1
SEM-5	Genomospecies #1	NZ_NGUM01000001.1	GCF_006455245.1
AFS088312	P. aryabhattai	NZ_NVEV01000010.1	GCF_002569015.1
DE0169	P. aryabhattai	NZ_VEEN01000100.1	GCF_007678435.1
B8W22	P. aryabahttai	NZ_JYOO01000001.1	GCF_000956595.1
SR7	P. aryabahttai	NZ_CP022674.1	GCF_003351965.1
B14	P. aryabahttai	NZ_MVJH01000001.1	GCF_002167185.1
AB211	P. aryabahttai	NZ_MCAN01000001.1	GCF_001858395.1
SQU-R12	P. aryabahttai	NZ_NHZZ01000100.1	GCF_002208605.1
K13	Genomospecies #2	NZ_CP024035.1	GCF_002688605.1
YC4-R4	Genomospecies #2	NZ_CP026736.1	GCF_003072605.2
AFS033892	Genomospecies #2	NZ_NUTZ01000171.1	GCF_002588685.1
AFS007213	Genomospecies #2	NZ_NUEC01000006.1	GCF_002555815.1
AFS075785	Genomospecies #2	NZ_NVGV01000008.1	GCF_002569785.1
GZ03	Genomospecies #2	NZ_JPIE01000010.1	GCF_000785045.1
Q3	Genomospecies #2	NZ_CP010586.1	GCF_001050455.1
T61	Genomospecies #2	NZ_KQ087173.1	Not Available
M46	Genomospecies #2	NZ_LQQQ01000001.1	GCF_001619595.1
LK25	Genomospecies #2	NZ_LDWN01000001.1	GCF_001038965.1
LK20	Genomospecies #2	NZ_LDUV01000001.1	GCF_001043825.1
CHCC20162	P. megaterium	NZ_PQWM01000001.1	GCF_003382345.1
AG190	P. megaterium	NZ_REFM01000005.1	GCF_003688675.1
TPD7008	P. megaterium	NZ_QDFP01000001.1	GCF_003075295.1
TPD7018	P. megaterium	NZ_QDFM01000001.1	GCF_003075235.1
TPD7007	P. megaterium	NZ_QDFO01000001.1	GCF_003075275.1
TPD7011	P. megaterium	NZ_QDFU01000001.1	GCF_003075355.1
Riq5	P. megaterium	NZ_LFQJ01000001.1	GCF_001238505.1
PE5-112	P. megaterium	NZ_LRPG01000001.1	GCF_001541965.1
KU143	P. megaterium	NZ_POTF01000001.1	GCF_002888675.1
AFS057444	P. megaterium	NZ_NUFU01000011.1	GCF_002574795.1
AFS018399	P. megaterium	NZ_NTTN01000010.1	GCF_002561015.1
AFS081669	P. megaterium	NZ_NUWZ01000008.1	GCF_002566345.1
AFS030940	P. megaterium	NZ_NUPF01000008.1	GCF_002586045.1
AFS022837	P. megaterium	NZ_NTRQ01000010.1	GCF_002560595.1
AFS083949	P. megaterium	NZ_NUWI01000007.1	GCF_002564705.1
UMB0500	P. megaterium	NZ_PNHN01000001.1	GCF_002871835.1
AFS058476	P. megaterium	NZ_NVEP01000010.1	GCF_002570715.1
AFS069568	P. megaterium	NZ_NVAW01000017.1	GCF_002567645.1
AFS044352	P. megaterium	NZ_NUKH01000072.1	GCF_002576935.1
3291	P. megaterium	NZ_VFPY01000001.1	NA
AFS013177	P. megaterium	NZ_NTVK01000010.1	GCF_002558155.1
DE0308	P. megaterium	NZ_VEAZ01000010.1	GCF_007674145.1
PT6	P. megaterium	NZ_NMOL01000001.1	GCF_003400055.1
AFS067084	P. megaterium	NZ_NVBQ01000009.1	GCF_002568195.1
AFS015270	P. megaterium	NZ_NTUU01000075.1	GCF_002561515.1
27Col1.1E	P. megaterium	NZ_AZUJ01000001.1	GCF_000527015.1
C765	P. megaterium	NZ_CM003163.1	GCF_000876465.1
AFS096440	P. megaterium	NZ_NVLN01000010.1	GCF_002552135.1
MRML4	P. megaterium	NZ_MRUF01000001.1	GCF_001937775.1
DSM 319	P. megaterium	NC_014103.1	GCF_000025805.1
RIT381	P. megaterium	NZ_LDPJ01000001.1	GCF_001029885.1
7503-1	P. megaterium	NZ_NQLQ01000001.1	GCF_002276335.1
NCTC10342	P. megaterium	NZ_UFSS01000007.1	GCF_900445485.1
NBRC 15308	P. megaterium	NZ_BCVB01000001.1	GCF_001591525.1
BMS	P. megaterium	NZ_KN125581.1	GCF_000746935.1
ATCC 14581	P. megaterium	NZ_CP009920.1	GCF_000832985.1
UBBM-01	P. megaterium	NZ_SSWM01000001.1	GCF_004803605.1
TRQ8	P. megaterium	NZ_RYZX01000100.1	GCF_004150295.1
ZAV-W35	P. megaterium	This study*	This study*
ZAV-W127	P. megaterium	This study*	This study*
ZAV-W113	P. megaterium	This study	This study*
ZAV-W64	P. megaterium	This study*	This study*
AFS098044	P. megaterium	NZ_NVKU01000061.1	GCF_002551875.1
AFS099045	P. megaterium	NZ_NVKN01000065.1	GCF_002552955.1
AFS086251	P. megaterium	NZ_NUVO01000100.1	GCF_002566035.1
AFS044260	P. megaterium	NZ_NUKI01000056.1	GCF_002577015.1
JX285	P. megaterium	NZ_CP018874.1	GCF_002009195.1
KNU-01	P. megaterium	NZ_CP041066.1	GCF_006385935.1
KNU10	P. megaterium	NZ_CP041519.1	GCF_007106705.1
AFS082415	P. megaterium	NZ_NUWU01000043.1	GCF_002564755.1
AFS051715	P. megaterium	NZ_NUIA01000009.1	GCF_002575465.1
AFS008968	P. megaterium	NZ_NTWY01000007.1	GCF_002562515.1
AFS002252	P. megaterium	NZ_NTZG01000006.1	GCF_002559335.1
AFS032248	P. megaterium	NZ_NUOQ01000066.1	GCF_002585805.1
AFS049546	P. megaterium	NZ_NUIN01000010.1	GCF_002575685.1
AFS058060	P. megaterium	NZ_NUFL01000004.1	GCF_002574105.1
AFS064796	P. megaterium	NZ_NVCR01000010.1	GCF_002568305.1
AFS003013	P. megaterium	NZ_NTYW01000099.1	GCF_002558805.1
AFS022468	P. megaterium	NZ_NTRV01000088.1	GCF_002560705.1
AFS072301	P. megaterium	NZ_NUZZ01000100.1	GCF_002567075.1
AFS033178	P. megaterium	NZ_NUOI01000004.1	GCF_002584405.1
AFS085357	P. megaterium	NZ_NUVY01000024.1	GCF_002565335.1
AFS040356	P. megaterium	NZ_NUMB01000008.1	GCF_002577645.1
AFS075626	P. megaterium	NZ_NUZC01000008.1	GCF_002565155.1
AFS059495	P. megaterium	NZ_NVEG01000010.1	GCF_002570645.1
AFS009982	P. megaterium	NZ_NTWH01000010.1	GCF_002562195.1
AFS080677	P. megaterium	NZ_NUXL01000010.1	GCF_002566435.1
SGAir0080	P. megaterium	NZ_CP028084.1	GCF_005491525.1
AFS018038	P. megaterium	NZ_NTTT01000031.1	GCF_002561125.1
QM B1551	P. megaterium	NC_014019.1	GCF_000025825.1
BHG1.1	P. megaterium	NZ_LUCO01000079.1	GCF_001593805.1
AFS013729	P. megaterium	NZ_NTVG01000100.1	GCF_002557935.1
AFS072872	P. megaterium	NZ_NUZX01000005.1	GCF_002567045.1
AFS004604	P. megaterium	NZ_NTYL01000010.1	GCF_002559285.1
Ni2-3	P. megaterium	NZ_CP031776.1	GCF_007923105.1
AFS043082	P. megaterium	NZ_NUKU01000010.1	GCF_002576505.1
AFS093026	P. megaterium	NZ_NVMV01000010.1	GCF_002552565.1
AFS042932	P. megaterium	NZ_NUKX01000005.1	GCF_002577035.1
AFS082812	P. megaterium	NZ_NUWQ01000042.1	GCF_002566285.1
AFS049113	P. megaterium	NZ_NUIR01000085.1	GCF_002575735.1
AFS040655	P. megaterium	NZ_NULX01000010.1	GCF_002577555.1
AFS099780	P. megaterium	NZ_NVKD01000065.1	GCF_002552835.1
AFS090509	P. megaterium	NZ_NVNE01000100.1	GCF_002550995.1
SF185	P. megaterium	NZ_LODM01000001.1	GCF_001640745.1
AFS052959	P. megaterium	NZ_NUHQ01000010.1	GCF_002575285.1
AFS044615	P. megaterium	NZ_NUKD01000098.1	GCF_002576235.1
AFS043966	P. megaterium	NZ_NUKK01000006.1	GCF_002576315.1
AFS073479	P. megaterium	NZ_NUZS01000008.1	GCF_002566965.1
AFS081975	P. megaterium	NZ_NUWY01000010.1	GCF_002565535.1
AFS000775	P. megaterium	NZ_NTZT01000010.1	GCF_002559475.1
AFS029632	P. megaterium	NZ_NUQA01000091.1	GCF_002586445.1
AFS086585	P. megaterium	NZ_NUVK01000010.1	GCF_002566025.1
AFS056967	P. megaterium	NZ_NUFZ01000005.1	GCF_002574835.1
AFS032489	P. megaterium	NZ_NUON01000097.1	GCF_002583135.1
AFS073377	P. megaterium	NZ_NUZT01000010.1	GCF_002566985.1
AFS061494	P. megaterium	NZ_NVDJ01000007.1	GCF_002571125.1
* Sequencing and assembly data are available in the NCBI BioProject database under the accession PRJNA1234655.
