# Supplementary material for: Genomically-selected antifungal Bacillaceae strains improve wheat yield and baking quality
Source: Appl Microbiol Biotechnol. 2025 Jul 10;109(1):164. doi: 10.1007/s00253-025-13544-9 (PMC12241182; doi:10.1007/s00253-025-13544-9)
Supplement: Supplementary file 6 — (XLSX 15.0 KB) [file 253_2025_13544_MOESM6_ESM.xlsx]

## Sheet: Table S2 - Antimicrobial and RA
Table S2 - Antimicrobial and RAPD profiles of seleted strains.
Isolate	F. graminearum	P. syringae	RAPD Group	RNA 16S
ZAV-W94	+++	-	1	-
ZAV-W127	+++	++	1	P. megaterium
ZAV-W124	+	+	1	-
ZAV-W100	+++	-	1	-
ZAV-W87	++	-	2	-
ZAV-W91	++	+	2	-
ZAV-W110	+	++	2	-
ZAV-W109	++	+	2	-
ZAV-W78	++	-	2	-
ZAV-W69	++	-	3	-
ZAV-W65	++	-	3	-
ZAV-W64	++	+++	3	P. megaterium
ZAV-W62	+	-	3	-
ZAV-W59	++	-	3	P. megaterium
ZAV-W53	+++	++	3	-
ZAV-W42	++	++	3	-
ZAV-W45	+	-	3	-
ZAV-W47	+	-	3	P. megaterium
ZAV-W72	++	-	3	B. cereus
ZAV-W48	+	-	3	-
ZAV-W73	+++	-	3	-
ZAV-W93	+	-	4	-
ZAV-W113	+++	+	4	P. megaterium
ZAV-W119	+	+	4	-
ZAV-W75	+	-	4	-
ZAV-W117	++	+	4	P. megaterium
ZAV-W26	++	-	5	-
ZAV-W17	+	+	5	B. cereus
ZAV-W10	+	-	6	-
ZAV-W12	++	-	6	-
ZAV-W13	+	-	6	-
ZAV-W8	++	-	6	-
ZAV-W4	+	-	6	-
ZAV-W7	+	-	6	-
ZAV-W1	+	-	6	-
ZAV-W3	+	-	6	-
ZAV-W6	++	-	6	-
ZAV-W2	+++	-	6	P. megaterium
ZAV-W15	++	-	7	-
ZAV-W16	+++	-	7	-
ZAV-W14	+++	-	7	-
ZAV-W121	+	+	8	-
ZAV-W111	Not determined	Not determined	8	-
ZAV-W38	+	+	9	B. cereus
ZAV-W11	+	-	9	P. megaterium
ZAV-W123	+	+	10	-
ZAV-W70	+++	-	11	B. amyloliquefaciens
ZAV-W79	++	-	12	-
ZAV-W37	+	-	12	-
ZAV-W27	+	-	12	B. cereus
ZAV-W83	+	-	13	P. megaterium
ZAV-W20	+	-	14	-
ZAV-W22	+	-	14	-
ZAV-W23	++	+	14	-
ZAV-W21	++	+	14	-
ZAV-W18	+	+	14	-
ZAV-W19	+	-	14	-
ZAV-W86	+++	-	15	-
ZAV-W71	++	-	15	-
ZAV-W132	-	+	15	-
ZAV-W112	++	+	15	-
ZAV-W118	+	+	15	-
ZAV-W131	-	+	16	-
ZAV-W35	+++	++	17	P. megaterium
ZAV-W36	+	++	17	-
ZAV-W34	+	-	17	-
ZAV-W66	+	+	18	B. cereus
ZAV-W63	+	+	18	-
ZAV-W85	++	-	18	-
ZAV-W99	+	+	18	-
ZAV-W74	+	+	18	-
ZAV-W101	Not determined	Not determined	18	-
ZAV-W130	+	-	19	-
ZAV-W129	+	+++	19	-
ZAV-W128	++	++	19	-
ZAV-W32	+	-	19	-
ZAV-W133	+	++	19	-
ZAV-W114	+	+	19	-
ZAV-W115	+	+	19	-
ZAV-W33	+	+	19	-
ZAV-W137	+	+	19	-
ZAV-W77	+	+	19	B. cereus
ZAV-W98	+	-	19	-
ZAV-W46	++	++	19	-
ZAV-W30	+++	++	19	B. cereus
ZAV-W105	+	-	19	B. cereus
ZAV-W116	+	+	19	-
ZAV-W9	+	++	19	B. cereus
ZAV-W5	+	-	19	-
ZAV-W135	Not determined	Not determined	19	-
ZAV-W89	++	-	20	-
ZAV-W97	++	-	20	P. megaterium
ZAV-W49	+	+	20	-
ZAV-W24	+	++	20	B. cereus
ZAV-W122	+	+	20	-
ZAV-W58	+	+	20	-
ZAV-W104	+++	-	21	-
ZAV-W102	+++	-	21	B. amyloliquefaciens
ZAV-W103	+++	-	21	-
ZAV-W106	++	-	21	P. megaterium
ZAV-W84	+	-	21	-
ZAV-W76	+	+	22	-
ZAV-W138	+	+	23	-
ZAV-W136	-	+	23	-
ZAV-W80	++	-	24	P. megaterium
ZAV-W120	+	+	25	-
ZAV-W28	++	-	25	-
ZAV-W81	++	-	25	-
ZAV-W92	+++	-	26	-
ZAV-W107	+	+	26	-
ZAV-W31	+	++	26	-
ZAV-W54	++	+	27	B. cereus
ZAV-W95	+	-	28	-
ZAV-W88	++	-	28	-
ZAV-W90	+	-	28	-
ZAV-W57	++	-	29	-
ZAV-W39	+	++	29	-
ZAV-W96	++	-	30	-
ZAV-W126	++	+	30	-
ZAV-W61	+	-	30	-
ZAV-W41	+	++	31	-
ZAV-W50	++	-	32	-
ZAV-W52	+	++	32	-
ZAV-W55	++	+	32	-
ZAV-W29	+	++	33	-
ZAV-W44	+	+	34	B. cereus
ZAV-W25	+	+	34	-
ZAV-W67	+	+	35	-
ZAV-W43	+	+	36	-
ZAV-W60	+	-	36	-
ZAV-W51	+	+	37	-
ZAV-W68	+	-	38	-
ZAV-W56	+	+	39	B. cereus
ZAV-W40	+	+	39	-
* The antifungal activity was determined against F. graminaerum CCC 140-2010
** The antibacterial activity against P. syringae OR1.
The antimicrobial activity scale (+, ++, +++) was established based on relative comparisons of inhibition zone sizes among tested strains.
