# Supplementary material for: Genomically-selected antifungal Bacillaceae strains improve wheat yield and baking quality
Source: Appl Microbiol Biotechnol. 2025 Jul 10;109(1):164. doi: 10.1007/s00253-025-13544-9 (PMC12241182; doi:10.1007/s00253-025-13544-9)
Supplement: Supplementary file 8 — (XLSX 10.0 KB) [file 253_2025_13544_MOESM8_ESM.xlsx]

## Sheet: Table S4 
Table S4: Analysis of plant growth promotion by the selected strains on wheat seedlings growth under controlled conditions
	B. velezensis		P. megaterium
Parameter	ZAV-W70	ZAV-W102	ZAV-W35	ZAV-W64	ZAV-W113	ZAV-W127
GI	+++	(-)	+	(-)	(-)	+
LH1	+	(-)	+++	(-)	(-)	+++
LH2	(-)	+++	(-)	(-)	(-)	+++
TFA	(-)	(-)	+	+++	(-)	+
RTL	+++	(-)	+++	(-)	(-)	(-)
RAD	(-)	(-)	(-)	+++	(-)	(-)
RNT	+	(-)	(-)	(-)	(-)	(-)
RS	+++	(-)	(-)	(-)	(-)	(-)
RV	+++	(-)	(-)	+++	(-)	(-)
SFW	(-)	(-)	+++	(-)	(-)	+++
RFW	+++	+++	+++	+++	(-)	+++
SDW	+++	+++	(-)	(-)	+++	+++
RDW	+++	+++	(-)	+++	(-)	+++
The table summarizes the results obtained in trials of seedlings growth under controlled conditions in a chamber across three repetitions. Measured variables include the greenness index (GI), the length of the first (LH1) and the second (LH2) leaf, total foliar area (TFA), the root parameters (total length = RTL; average diameter = RAD; number of tips = RNT; surface = RS; volume = RV), the root (…
